# Supplementary material for: An expanded RT-PCR melting temperature coding assay to rapidly identify all known SARS-CoV-2 variants and sub-variants of concern
Source: Sci Rep. 2023 Dec 11;13:21927. doi: 10.1038/s41598-023-48647-8 (PMC10713575; doi:10.1038/s41598-023-48647-8)
Supplement: Supplementary file 1 — Supplementary Information 1. [file 41598_2023_48647_MOESM1_ESM.xls]

## Sheet: Data Input & Analysis
	APPENDIX 1
	- Enter the Internal Control Threshold Cycle (Ct) and the Melting Temperatures (Tm's) for Probe 1, 2, 3, 4, 5, and 6 of the Sample in Table A,
	and Press the ANALYZE DATA button to determine the nature of the Sample.
	Table A
		Internal Control	CoV-N probe	501 - WT probe	501 - MT probe	484 - WT probe	484 - MT probe	452 - WT probe	452 - MT probe
		Ct	Ct	Tm 1 (˚C)	Tm 2 (˚C)	Tm 3 (˚C)	Tm 4 (˚C)	Tm 5 (˚C)	Tm 6 (˚C)
	INPUT Ct's & Tm's -->	20	23	50.62	58.57	57.87	55.61	62.63	60.76
		Result	SARS-CoV-2 POSITIVE			B.1.529 (Omicron XBB1.5/1.9)			0

## Sheet: Calibrators
	- Enter the Melting Temperatures (Tm's) for Probe 1, 2, 3, 4, 5, and 6 of the Sample in Table B,
	and Press the ANALYZE DATA button to determine the nature of the Unknown Species.
	- To add or update the Melting Temperatures (Tm's) for the Calibrator Species,
	enter the Tm's for Probe 1, 2, 3, 4, 5, and 6 in Table C.
	Table B	(Updated by Worksheet)
	Unknown Species / Sample	501 - WT probe	501 - MT probe	484 - WT probe	484 - MT probe	452 - WT probe	452 - MT probe	Internal Control	CoV-N probe
		Tm 1 (˚C)	Tm 2 (˚C)	Tm 3 (˚C)	Tm 4 (˚C)	Tm 5 (˚C)	Tm 6 (˚C)	Ct	Ct
	INPUT Tm's -->	50.62	58.57	57.87	55.61	62.63	60.76	20	23
	Match Determined by	Species 1		D-value	species 2		D-value
	SQRT Sum((Delta Tm)^2) Method	B.1.529 (Omicron XBB1.5/1.9)		0	0		0
	Table C	(Updated by User)
	Calibrator Species	501 - WT probe	501 - MT probe	484 - WT probe	484 - MT probe	452 - WT probe	452 - MT probe
		Tm 1 (˚C)	Tm 2 (˚C)	Tm 3 (˚C)	Tm 4 (˚C)	Tm 5 (˚C)	Tm 6 (˚C)
	Wild type (Ancestral)	59.7	59	65.7	60.5	61.9	59.9
	B.1.1.7 (Alpha)	55.7	58.9	65.7	60.6	61.9	59.9
	B.1.351 (Beta)	55.7	58.9	62.2	64.7	61.9	59.9
	B.1.617.2 (Delta)	59.7	58.9	65.7	60.6	58.3	63.2
	B.1.529 (Omicron BA1)	48.7	56.3	63.6	60.6	61.9	59.9
	Presumptive B.1.617.2 (Delta)	59.7	58.9	65.7	0	58.3	63.2
	Presumptive B.1.617.2 (Delta)	59.7	58.9	0	0	58.3	63.2
	Presumptive B.1.617.2 (Delta)	0	0	65.7	60.6	58.3	63.2
	Presumptive B.1.617.2 (Delta)	59.7	59	65.7	0	58.3	63.2
	Presumptive B.1.529 (Omicron)	0	56.3	63.6	60.6	61.9	59.9
	Presumptive B.1.617.2 (Delta)	59.7	59	65.7	60.6	58.3	0
	Presumptive B.1.529 (Omicron)	48.97	56.66	0	0	62.29	59.25
	Presumptive B.1.529 (Omicron)	48.52	56.21	63.7	0	61.77	58.67
	Presumptive B.1.617.2 (Delta)	54	62	65	59	62	0
	Wild type (Ancestral)	59	58	65	59.8	62	60
	B.1.1.7 (Alpha)	54.5	62	65	59.8	62	60
	B.1.351 (Beta)	54.5	62	61	64	62	60
	B.1.617.2 (Delta)	59	58	65	59.8	58	64
	Presumptive B.1.617.2 (Delta)	59	58	65	60	0	64
	Presumptive B.1.529 (Omicron BA.1)	48.52	56.21	64	59	0	0
	Presumptive B.1.529 (Omicron BA.1)	48.7	56.3	63.6	60.6	61.9	0
	Presumptive B.1.529 (Omicron BA.1)	48.52	56.21	0	0	61.77	0
	Presumptive B.1.617.2 (Delta)	0	58.71	65.55	60.39	58.73	63.49
	B.1.529 (Omicron BA.1)	48.74	56.58	62.72	59.97	62.54	58.95
	B.1.529 (Omicron BA.2)	50.51	58.58	63.02	60.22	62.64	60.1
	Presumptive B.1.529 (Omicron BA.2)	0	58.58	63.02	60.22	62.64	60.1
	B.1.529 (Omicron BA.2.12.1)	50.8	58.81	62.98	60.29	60.14	61.27
	B.1.529 (Omicron BA.4/5)	50.6	58.62	58.21	55.13	58.88	63.84
	B.1.529 (Omicron XBB1.5/1.9)	50.62	58.57	57.87	55.61	62.63	60.76

## Sheet:  
	Table D	(Updated by Worksheet - Do Not Modify)
		501 - WT probe	501 - MT probe	484 - WT probe	484 - MT probe	452 - WT probe	452 - MT probe	SQRT
	Calibrator Species	SQR (Delta Tm 1)	SQR (Delta Tm 2)	SQR (Delta Tm 3)	SQR (Delta Tm 4)	SQR (Delta Tm 5)	SQR (Delta Tm 6)	Sum(Deltas)
	Wild type (Ancestral)	82.4464	0.1849	61.3089	23.9121	0.5329	0.7396	13.0048
	B.1.1.7 (Alpha)	25.8064	0.1089	61.3089	24.9001	0.5329	0.7396	10.6488
	B.1.351 (Beta)	25.8064	0.1089	18.7489	82.6281	0.5329	0.7396	11.3386
	B.1.617.2 (Delta)	82.4464	0.1089	61.3089	24.9001	18.7489	5.9536	13.9092
	B.1.529 (Omicron BA1)	3.6864	5.1529	32.8329	24.9001	0.5329	0.7396	8.2368
	Presumptive B.1.617.2 (Delta)	82.4464	0.1089	61.3089	3092.47	18.7489	5.9536	57.1055
	Presumptive B.1.617.2 (Delta)	82.4464	0.1089	3348.94	3092.47	18.7489	5.9536	80.9238
	Presumptive B.1.617.2 (Delta)	2562.38	3430.44	61.3089	24.9001	18.7489	5.9536	78.1264
	Presumptive B.1.617.2 (Delta)	82.4464	0.1849	61.3089	3092.47	18.7489	5.9536	57.1062
	Presumptive B.1.529 (Omicron)	2562.38	5.1529	32.8329	24.9001	0.5329	0.7396	51.2498
	Presumptive B.1.617.2 (Delta)	82.4464	0.1849	61.3089	24.9001	18.7489	3691.78	62.2846
	Presumptive B.1.529 (Omicron)	2.7225	3.6481	3348.94	3092.47	0.1156	2.2801	80.313
	Presumptive B.1.529 (Omicron)	4.41	5.5696	33.9889	3092.47	0.7396	4.3681	56.0495
	Presumptive B.1.617.2 (Delta)	11.4244	11.7649	50.8369	11.4921	0.3969	3691.78	61.4629
	Wild type (Ancestral)	70.2244	0.3249	50.8369	17.5561	0.3969	0.5776	11.8286
	B.1.1.7 (Alpha)	15.0544	11.7649	50.8369	17.5561	0.3969	0.5776	9.80749
	B.1.351 (Beta)	15.0544	11.7649	9.7969	70.3921	0.3969	0.5776	10.3915
	B.1.617.2 (Delta)	70.2244	0.3249	50.8369	17.5561	21.4369	10.4976	13.072
	Presumptive B.1.617.2 (Delta)	70.2244	0.3249	50.8369	19.2721	3922.52	10.4976	63.8253
	Presumptive B.1.529 (Omicron BA.1)	4.41	5.5696	37.5769	11.4921	3922.52	3691.78	87.5976
	Presumptive B.1.529 (Omicron BA.1)	3.6864	5.1529	32.8329	24.9001	0.5329	3691.78	61.3097
	Presumptive B.1.529 (Omicron BA.1)	4.41	5.5696	3348.94	3092.47	0.7396	3691.78	100.717
	Presumptive B.1.617.2 (Delta)	2562.38	0.0196	58.9824	22.8484	15.21	7.4529	51.642
	B.1.529 (Omicron BA.1)	3.5344	3.9601	23.5225	19.0096	0.0081	3.2761	7.30142
	B.1.529 (Omicron BA.2)	0.0121	0.0001	26.5225	21.2521	0.0001	0.4356	6.94424
	Presumptive B.1.529 (Omicron BA.2)	2562.38	0.0001	26.5225	21.2521	0.0001	0.4356	51.094
	B.1.529 (Omicron BA.2.12.1)	0.0324	0.0576	26.1121	21.9024	6.2001	0.2601	7.38679
	B.1.529 (Omicron BA.4/5)	0.0004	0.0025	0.1156	0.2304	14.0625	9.4864	4.88854
	B.1.529 (Omicron XBB1.5/1.9)	0	0	0	0	0	0	0
		2562.38	3430.44	3348.94	3092.47	3922.52	3691.78	141.593
		2562.38	3430.44	3348.94	3092.47	3922.52	3691.78	141.593
		2562.38	3430.44	3348.94	3092.47	3922.52	3691.78	141.593
		2562.38	3430.44	3348.94	3092.47	3922.52	3691.78	141.593
		2562.38	3430.44	3348.94	3092.47	3922.52	3691.78	141.593
		2562.38	3430.44	3348.94	3092.47	3922.52	3691.78	141.593
		2562.38	3430.44	3348.94	3092.47	3922.52	3691.78	141.593
		2562.38	3430.44	3348.94	3092.47	3922.52	3691.78	141.593
		2562.38	3430.44	3348.94	3092.47	3922.52	3691.78	141.593
		2562.38	3430.44	3348.94	3092.47	3922.52	3691.78	141.593
		2562.38	3430.44	3348.94	3092.47	3922.52	3691.78	141.593
		2562.38	3430.44	3348.94	3092.47	3922.52	3691.78	141.593
		2562.38	3430.44	3348.94	3092.47	3922.52	3691.78	141.593
		2562.38	3430.44	3348.94	3092.47	3922.52	3691.78	141.593
		2562.38	3430.44	3348.94	3092.47	3922.52	3691.78	141.593
		2562.38	3430.44	3348.94	3092.47	3922.52	3691.78	141.593
		2562.38	3430.44	3348.94	3092.47	3922.52	3691.78	141.593
		2562.38	3430.44	3348.94	3092.47	3922.52	3691.78	141.593
		2562.38	3430.44	3348.94	3092.47	3922.52	3691.78	141.593
		2562.38	3430.44	3348.94	3092.47	3922.52	3691.78	141.593
		2562.38	3430.44	3348.94	3092.47	3922.52	3691.78	141.593
		2562.38	3430.44	3348.94	3092.47	3922.52	3691.78	141.593
		2562.38	3430.44	3348.94	3092.47	3922.52	3691.78	141.593
		2562.38	3430.44	3348.94	3092.47	3922.52	3691.78	141.593
		2562.38	3430.44	3348.94	3092.47	3922.52	3691.78	141.593
		2562.38	3430.44	3348.94	3092.47	3922.52	3691.78	141.593
		2562.38	3430.44	3348.94	3092.47	3922.52	3691.78	141.593
		2562.38	3430.44	3348.94	3092.47	3922.52	3691.78	141.593
		2562.38	3430.44	3348.94	3092.47	3922.52	3691.78	141.593
		2562.38	3430.44	3348.94	3092.47	3922.52	3691.78	141.593
		2562.38	3430.44	3348.94	3092.47	3922.52	3691.78	141.593
		2562.38	3430.44	3348.94	3092.47	3922.52	3691.78	141.593
		2562.38	3430.44	3348.94	3092.47	3922.52	3691.78	141.593
		2562.38	3430.44	3348.94	3092.47	3922.52	3691.78	141.593
		2562.38	3430.44	3348.94	3092.47	3922.52	3691.78	141.593
		2562.38	3430.44	3348.94	3092.47	3922.52	3691.78	141.593
		2562.38	3430.44	3348.94	3092.47	3922.52	3691.78	141.593
		2562.38	3430.44	3348.94	3092.47	3922.52	3691.78	141.593
		2562.38	3430.44	3348.94	3092.47	3922.52	3691.78	141.593
		2562.38	3430.44	3348.94	3092.47	3922.52	3691.78	141.593
		2562.38	3430.44	3348.94	3092.47	3922.52	3691.78	141.593
		2562.38	3430.44	3348.94	3092.47	3922.52	3691.78	141.593
		2562.38	3430.44	3348.94	3092.47	3922.52	3691.78	141.593
		2562.38	3430.44	3348.94	3092.47	3922.52	3691.78	141.593
		2562.38	3430.44	3348.94	3092.47	3922.52	3691.78	141.593
		2562.38	3430.44	3348.94	3092.47	3922.52	3691.78	141.593
		2562.38	3430.44	3348.94	3092.47	3922.52	3691.78	141.593
		2562.38	3430.44	3348.94	3092.47	3922.52	3691.78	141.593
		2562.38	3430.44	3348.94	3092.47	3922.52	3691.78	141.593
		2562.38	3430.44	3348.94	3092.47	3922.52	3691.78	141.593
		2562.38	3430.44	3348.94	3092.47	3922.52	3691.78	141.593
		2562.38	3430.44	3348.94	3092.47	3922.52	3691.78	141.593
		2562.38	3430.44	3348.94	3092.47	3922.52	3691.78	141.593
		2562.38	3430.44	3348.94	3092.47	3922.52	3691.78	141.593
		2562.38	3430.44	3348.94	3092.47	3922.52	3691.78	141.593
		2562.38	3430.44	3348.94	3092.47	3922.52	3691.78	141.593
		2562.38	3430.44	3348.94	3092.47	3922.52	3691.78	141.593
		2562.38	3430.44	3348.94	3092.47	3922.52	3691.78	141.593
		2562.38	3430.44	3348.94	3092.47	3922.52	3691.78	141.593
		2562.38	3430.44	3348.94	3092.47	3922.52	3691.78	141.593
		2562.38	3430.44	3348.94	3092.47	3922.52	3691.78	141.593
		2562.38	3430.44	3348.94	3092.47	3922.52	3691.78	141.593
		2562.38	3430.44	3348.94	3092.47	3922.52	3691.78	141.593
		2562.38	3430.44	3348.94	3092.47	3922.52	3691.78	141.593
		2562.38	3430.44	3348.94	3092.47	3922.52	3691.78	141.593
		2562.38	3430.44	3348.94	3092.47	3922.52	3691.78	141.593
		2562.38	3430.44	3348.94	3092.47	3922.52	3691.78	141.593
		2562.38	3430.44	3348.94	3092.47	3922.52	3691.78	141.593
		2562.38	3430.44	3348.94	3092.47	3922.52	3691.78	141.593
		2562.38	3430.44	3348.94	3092.47	3922.52	3691.78	141.593
		2562.38	3430.44	3348.94	3092.47	3922.52	3691.78	141.593
		2562.38	3430.44	3348.94	3092.47	3922.52	3691.78	141.593
		2562.38	3430.44	3348.94	3092.47	3922.52	3691.78	141.593
		2562.38	3430.44	3348.94	3092.47	3922.52	3691.78	141.593
		2562.38	3430.44	3348.94	3092.47	3922.52	3691.78	141.593
		2562.38	3430.44	3348.94	3092.47	3922.52	3691.78	141.593
		2562.38	3430.44	3348.94	3092.47	3922.52	3691.78	141.593
		2562.38	3430.44	3348.94	3092.47	3922.52	3691.78	141.593
		2562.38	3430.44	3348.94	3092.47	3922.52	3691.78	141.593
		2562.38	3430.44	3348.94	3092.47	3922.52	3691.78	141.593
		2562.38	3430.44	3348.94	3092.47	3922.52	3691.78	141.593
		2562.38	3430.44	3348.94	3092.47	3922.52	3691.78	141.593
		2562.38	3430.44	3348.94	3092.47	3922.52	3691.78	141.593
		2562.38	3430.44	3348.94	3092.47	3922.52	3691.78	141.593
		2562.38	3430.44	3348.94	3092.47	3922.52	3691.78	141.593
		2562.38	3430.44	3348.94	3092.47	3922.52	3691.78	141.593
		2562.38	3430.44	3348.94	3092.47	3922.52	3691.78	141.593
		2562.38	3430.44	3348.94	3092.47	3922.52	3691.78	141.593
		2562.38	3430.44	3348.94	3092.47	3922.52	3691.78	141.593
		2562.38	3430.44	3348.94	3092.47	3922.52	3691.78	141.593
		2562.38	3430.44	3348.94	3092.47	3922.52	3691.78	141.593
		2562.38	3430.44	3348.94	3092.47	3922.52	3691.78	141.593
		2562.38	3430.44	3348.94	3092.47	3922.52	3691.78	141.593
		2562.38	3430.44	3348.94	3092.47	3922.52	3691.78	141.593
		2562.38	3430.44	3348.94	3092.47	3922.52	3691.78	141.593
		2562.38	3430.44	3348.94	3092.47	3922.52	3691.78	141.593
		2562.38	3430.44	3348.94	3092.47	3922.52	3691.78	141.593
		2562.38	3430.44	3348.94	3092.47	3922.52	3691.78	141.593
		2562.38	3430.44	3348.94	3092.47	3922.52	3691.78	141.593
		2562.38	3430.44	3348.94	3092.47	3922.52	3691.78	141.593
		2562.38	3430.44	3348.94	3092.47	3922.52	3691.78	141.593
		2562.38	3430.44	3348.94	3092.47	3922.52	3691.78	141.593
		2562.38	3430.44	3348.94	3092.47	3922.52	3691.78	141.593
		2562.38	3430.44	3348.94	3092.47	3922.52	3691.78	141.593
		2562.38	3430.44	3348.94	3092.47	3922.52	3691.78	141.593
		2562.38	3430.44	3348.94	3092.47	3922.52	3691.78	141.593
		2562.38	3430.44	3348.94	3092.47	3922.52	3691.78	141.593
		2562.38	3430.44	3348.94	3092.47	3922.52	3691.78	141.593
		2562.38	3430.44	3348.94	3092.47	3922.52	3691.78	141.593
		2562.38	3430.44	3348.94	3092.47	3922.52	3691.78	141.593
		2562.38	3430.44	3348.94	3092.47	3922.52	3691.78	141.593
		2562.38	3430.44	3348.94	3092.47	3922.52	3691.78	141.593
		2562.38	3430.44	3348.94	3092.47	3922.52	3691.78	141.593
		2562.38	3430.44	3348.94	3092.47	3922.52	3691.78	141.593
		2562.38	3430.44	3348.94	3092.47	3922.52	3691.78	141.593
		2562.38	3430.44	3348.94	3092.47	3922.52	3691.78	141.593
		2562.38	3430.44	3348.94	3092.47	3922.52	3691.78	141.593
		2562.38	3430.44	3348.94	3092.47	3922.52	3691.78	141.593
		2562.38	3430.44	3348.94	3092.47	3922.52	3691.78	141.593
		2562.38	3430.44	3348.94	3092.47	3922.52	3691.78	141.593
		2562.38	3430.44	3348.94	3092.47	3922.52	3691.78	141.593
		2562.38	3430.44	3348.94	3092.47	3922.52	3691.78	141.593
		2562.38	3430.44	3348.94	3092.47	3922.52	3691.78	141.593
		2562.38	3430.44	3348.94	3092.47	3922.52	3691.78	141.593
		2562.38	3430.44	3348.94	3092.47	3922.52	3691.78	141.593
		2562.38	3430.44	3348.94	3092.47	3922.52	3691.78	141.593
		2562.38	3430.44	3348.94	3092.47	3922.52	3691.78	141.593
		2562.38	3430.44	3348.94	3092.47	3922.52	3691.78	141.593
		2562.38	3430.44	3348.94	3092.47	3922.52	3691.78	141.593
		2562.38	3430.44	3348.94	3092.47	3922.52	3691.78	141.593
		2562.38	3430.44	3348.94	3092.47	3922.52	3691.78	141.593
		2562.38	3430.44	3348.94	3092.47	3922.52	3691.78	141.593
		2562.38	3430.44	3348.94	3092.47	3922.52	3691.78	141.593
		2562.38	3430.44	3348.94	3092.47	3922.52	3691.78	141.593
		2562.38	3430.44	3348.94	3092.47	3922.52	3691.78	141.593
		2562.38	3430.44	3348.94	3092.47	3922.52	3691.78	141.593
		2562.38	3430.44	3348.94	3092.47	3922.52	3691.78	141.593
		2562.38	3430.44	3348.94	3092.47	3922.52	3691.78	141.593
		2562.38	3430.44	3348.94	3092.47	3922.52	3691.78	141.593
		2562.38	3430.44	3348.94	3092.47	3922.52	3691.78	141.593
		2562.38	3430.44	3348.94	3092.47	3922.52	3691.78	141.593
		2562.38	3430.44	3348.94	3092.47	3922.52	3691.78	141.593
		2562.38	3430.44	3348.94	3092.47	3922.52	3691.78	141.593
		2562.38	3430.44	3348.94	3092.47	3922.52	3691.78	141.593
		2562.38	3430.44	3348.94	3092.47	3922.52	3691.78	141.593
		2562.38	3430.44	3348.94	3092.47	3922.52	3691.78	141.593
		2562.38	3430.44	3348.94	3092.47	3922.52	3691.78	141.593
		2562.38	3430.44	3348.94	3092.47	3922.52	3691.78	141.593
		2562.38	3430.44	3348.94	3092.47	3922.52	3691.78	141.593
		2562.38	3430.44	3348.94	3092.47	3922.52	3691.78	141.593
		2562.38	3430.44	3348.94	3092.47	3922.52	3691.78	141.593
		2562.38	3430.44	3348.94	3092.47	3922.52	3691.78	141.593
		2562.38	3430.44	3348.94	3092.47	3922.52	3691.78	141.593
		2562.38	3430.44	3348.94	3092.47	3922.52	3691.78	141.593
		2562.38	3430.44	3348.94	3092.47	3922.52	3691.78	141.593
		2562.38	3430.44	3348.94	3092.47	3922.52	3691.78	141.593
		2562.38	3430.44	3348.94	3092.47	3922.52	3691.78	141.593
		2562.38	3430.44	3348.94	3092.47	3922.52	3691.78	141.593
		2562.38	3430.44	3348.94	3092.47	3922.52	3691.78	141.593
		2562.38	3430.44	3348.94	3092.47	3922.52	3691.78	141.593
		2562.38	3430.44	3348.94	3092.47	3922.52	3691.78	141.593
		2562.38	3430.44	3348.94	3092.47	3922.52	3691.78	141.593
		2562.38	3430.44	3348.94	3092.47	3922.52	3691.78	141.593
		2562.38	3430.44	3348.94	3092.47	3922.52	3691.78	141.593
		2562.38	3430.44	3348.94	3092.47	3922.52	3691.78	141.593
		2562.38	3430.44	3348.94	3092.47	3922.52	3691.78	141.593
		2562.38	3430.44	3348.94	3092.47	3922.52	3691.78	141.593
		2562.38	3430.44	3348.94	3092.47	3922.52	3691.78	141.593
		2562.38	3430.44	3348.94	3092.47	3922.52	3691.78	141.593
		2562.38	3430.44	3348.94	3092.47	3922.52	3691.78	141.593
		2562.38	3430.44	3348.94	3092.47	3922.52	3691.78	141.593
	Lowest Value	0	0	0	0	0	0	0
	Table E	(Updated by Worksheet - Do Not Modify)
	Unknown Species
	SQRT Sum((Delta Tm)^2)	Calibrator Species
	13.0048	Wild type (Ancestral)
	10.6488	B.1.1.7 (Alpha)
	11.3386	B.1.351 (Beta)
	13.9092	B.1.617.2 (Delta)
	8.2368	B.1.529 (Omicron BA1)
	57.1055	Presumptive B.1.617.2 (Delta)
	80.9238	Presumptive B.1.617.2 (Delta)
	78.1264	Presumptive B.1.617.2 (Delta)
	57.1062	Presumptive B.1.617.2 (Delta)
	51.2498	Presumptive B.1.529 (Omicron)
	62.2846	Presumptive B.1.617.2 (Delta)
	80.313	Presumptive B.1.529 (Omicron)
	56.0495	Presumptive B.1.529 (Omicron)
	61.4629	Presumptive B.1.617.2 (Delta)
	11.8286	Wild type (Ancestral)
	9.80749	B.1.1.7 (Alpha)
	10.3915	B.1.351 (Beta)
	13.072	B.1.617.2 (Delta)
	63.8253	Presumptive B.1.617.2 (Delta)
	87.5976	Presumptive B.1.529 (Omicron BA.1)
	61.3097	Presumptive B.1.529 (Omicron BA.1)
	100.717	Presumptive B.1.529 (Omicron BA.1)
	51.642	Presumptive B.1.617.2 (Delta)
	7.30142	B.1.529 (Omicron BA.1)
	6.94424	B.1.529 (Omicron BA.2)
	51.094	Presumptive B.1.529 (Omicron BA.2)
	7.38679	B.1.529 (Omicron BA.2.12.1)
	4.88854	B.1.529 (Omicron BA.4/5)
	0	B.1.529 (Omicron XBB1.5/1.9)
	141.593
	141.593
	141.593
	141.593
	141.593
	141.593
	141.593
	141.593
	141.593
	141.593
	141.593
	141.593
	141.593
	141.593
	141.593
	141.593
	141.593
	141.593
	141.593
	141.593
	141.593
	141.593
	141.593
	141.593
	141.593
	141.593
	141.593
	141.593
	141.593
	141.593
	141.593
	141.593
	141.593
	141.593
	141.593
	141.593
	141.593
	141.593
	141.593
	141.593
	141.593
	141.593
	141.593
	141.593
	141.593
	141.593
	141.593
	141.593
	141.593
	141.593
	141.593
	141.593
	141.593
	141.593
	141.593
	141.593
	141.593
	141.593
	141.593
	141.593
	141.593
	141.593
	141.593
	141.593
	141.593
	141.593
	141.593
	141.593
	141.593
	141.593
	141.593
	141.593
	141.593
	141.593
	141.593
	141.593
	141.593
	141.593
	141.593
	141.593
	141.593
	141.593
	141.593
	141.593
	141.593
	141.593
	141.593
	141.593
	141.593
	141.593
	141.593
	141.593
	141.593
	141.593
	141.593
	141.593
	141.593
	141.593
	141.593
	141.593
	141.593
	141.593
	141.593
	141.593
	141.593
	141.593
	141.593
	141.593
	141.593
	141.593
	141.593
	141.593
	141.593
	141.593
	141.593
	141.593
	141.593
	141.593
	141.593
	141.593
	141.593
	141.593
	141.593
	141.593
	141.593
	141.593
	141.593
	141.593
	141.593
	141.593
	141.593
	141.593
	141.593
	141.593
	141.593
	141.593
	141.593
	141.593
	141.593
	141.593
	141.593
	141.593
	141.593
	141.593
	141.593
	141.593
	141.593
	141.593
	141.593
	141.593
	141.593
	141.593
	141.593
	141.593
	141.593
	141.593
	141.593
	141.593
	141.593
	141.593
	141.593
	141.593
	141.593
	141.593
	141.593
	141.593
	141.593
	141.593
	141.593
	141.593
	141.593
	Table F	(Generated by MACRO - Do Not Modify)
	Unknown Species
	SQRT Sum((Delta Tm)^2)	Calibrator Species
	0	B.1.529 (Omicron XBB1.5/1.9)
	4.88854	B.1.529 (Omicron BA.4/5)
	6.94424	B.1.529 (Omicron BA.2)
	7.30142	B.1.529 (Omicron BA.1)
	7.38679	B.1.529 (Omicron BA.2.12.1)
	8.2368	B.1.529 (Omicron BA1)
	9.80749	B.1.1.7 (Alpha)
	10.3915	B.1.351 (Beta)
	10.6488	B.1.1.7 (Alpha)
	11.3386	B.1.351 (Beta)
	11.8286	Wild type (Ancestral)
	13.0048	Wild type (Ancestral)
	13.072	B.1.617.2 (Delta)
	13.9092	B.1.617.2 (Delta)
	51.094	Presumptive B.1.529 (Omicron BA.2)
	51.2498	Presumptive B.1.529 (Omicron)
	51.642	Presumptive B.1.617.2 (Delta)
	56.0495	Presumptive B.1.529 (Omicron)
	57.1055	Presumptive B.1.617.2 (Delta)
	57.1062	Presumptive B.1.617.2 (Delta)
	61.3097	Presumptive B.1.529 (Omicron BA.1)
	61.4629	Presumptive B.1.617.2 (Delta)
	62.2846	Presumptive B.1.617.2 (Delta)
	63.8253	Presumptive B.1.617.2 (Delta)
	78.1264	Presumptive B.1.617.2 (Delta)
	80.313	Presumptive B.1.529 (Omicron)
	80.9238	Presumptive B.1.617.2 (Delta)
	87.5976	Presumptive B.1.529 (Omicron BA.1)
	100.717	Presumptive B.1.529 (Omicron BA.1)
	141.593
	141.593
	141.593
	141.593
	141.593
	141.593
	141.593
	141.593
	141.593
	141.593
	141.593
	141.593
	141.593
	141.593
	141.593
	141.593
	141.593
	141.593
	141.593
	141.593
	141.593
	141.593
	141.593
	141.593
	141.593
	141.593
	141.593
	141.593
	141.593
	141.593
	141.593
	141.593
	141.593
	141.593
	141.593
	141.593
	141.593
	141.593
	141.593
	141.593
	141.593
	141.593
	141.593
	141.593
	141.593
	141.593
	141.593
	141.593
	141.593
	141.593
	141.593
	141.593
	141.593
	141.593
	141.593
	141.593
	141.593
	141.593
	141.593
	141.593
	141.593
	141.593
	141.593
	141.593
	141.593
	141.593
	141.593
	141.593
	141.593
	141.593
	141.593
	141.593
	141.593
	141.593
	141.593
	141.593
	141.593
	141.593
	141.593
	141.593
	141.593
	141.593
	141.593
	141.593
	141.593
	141.593
	141.593
	141.593
	141.593
	141.593
	141.593
	141.593
	141.593
	141.593
	141.593
	141.593
	141.593
	141.593
	141.593
	141.593
	141.593
	141.593
	141.593
	141.593
	141.593
	141.593
	141.593
	141.593
	141.593
	141.593
	141.593
	141.593
	141.593
	141.593
	141.593
	141.593
	141.593
	141.593
	141.593
	141.593
	141.593
	141.593
	141.593
	141.593
	141.593
	141.593
	141.593
	141.593
	141.593
	141.593
	141.593
	141.593
	141.593
	141.593
	141.593
	141.593
	141.593
	141.593
	141.593
	141.593
	141.593
	141.593
	141.593
	141.593
	141.593
	141.593
	141.593
	141.593
	141.593
	141.593
	141.593
	141.593
	141.593
	141.593
	141.593
	141.593
	141.593
	141.593
	141.593
	141.593
	141.593
	141.593
	141.593
	141.593
	141.593
	141.593
	141.593
	141.593
	141.593
	141.593
	141.593
